# Supplementary material for: Patterns of use of secondary mental health services before and during COVID-19 lockdown: observational study
Source: BJPsych Open. 2020 Oct 12;6(6):e117. doi: 10.1192/bjo.2020.104 (PMC7550872; doi:10.1192/bjo.2020.104)
Supplement: Supplementary file 1 [file bjosup.zip]

Archive with 3 entries (3 files):
- S2056472420001040sup001.docx
- S2056472420001040sup002.docx
- S2056472420001040sup003.zip
